# Supplementary material for: Soft Tissue and Biomolecular Preservation in Vertebrate Fossils from Glauconitic, Shallow Marine Sediments of the Hornerstown Formation, Edelman Fossil Park, New Jersey
Source: Biology (Basel). 2022 Aug 2;11(8):1161. doi: 10.3390/biology11081161 (PMC9405258; doi:10.3390/biology11081161)
Supplement: Supplementary file 1 [file biology-11-01161-s001.zip]

Archive with 1 entries (1 files):
- biology-1800303-supplementary.pdf
